# Supplementary material for: Age-Related Differences in Functional and Structural Connectivity in the Spatial Navigation Brain Network
Source: Front Neural Circuits. 2019 Oct 29;13:69. doi: 10.3389/fncir.2019.00069 (PMC6828843; doi:10.3389/fncir.2019.00069)
Supplement: Supplementary file 2 [file Table_2.XLSX]

## Sheet: Feuil1
Table SI-2: List of significant results for ROI-to-ROI functional connectivity analysis between Young and Older within the navigation network
Correlation	Regions	Stats	p-uncorrected	p-FDR
Positive correlation	Seed L_PVF	F(8)(29) = -2.38	0.0418	0.1915
	L_PVF--L_CVF	T(36) = 3.20	0.0028	0.0194
	L_PVF--R_HC	T(36) = 3.18	0.0030	0.0194
	L_PVF--L_HC	T(36) = 2.68	0.0111	0.0462
	L_PVF--R_CVF	T(36) = 2.58	0.0142	0.0462
	Seed L_CVF	F(8)(29) = 1.99	0.0840	0.1915
	L_CVF--L_PVF	T(36) = 3.20	0.0028	0.0192
	L_CVF--R_PVF	T(36) = 3.19	0.0029	0.0192
	Seed_R_HC	F(8)(29) = 1.63	0.1596	0.2234
	R_HC--L_PVF	T(36) = 3.18	0.0030	0.0389
Negative correlation	Seed L_PPA	F(8)(29) = 3.27	0.0089	0.0177
	L_PPA--L_OPA	T(36) = -3.69	0.0007	0.0095
	Seed L_OPA	F(8)(29) = 1.88	0.1016	0.1016
	L_OPA--L_PPA	T(36) = -3.69	0.0007	0.0095
