# Supplementary material for: Age-Related Differences in Functional and Structural Connectivity in the Spatial Navigation Brain Network
Source: Front Neural Circuits. 2019 Oct 29;13:69. doi: 10.3389/fncir.2019.00069 (PMC6828843; doi:10.3389/fncir.2019.00069)
Supplement: Supplementary file 3 [file Table_3.XLSX]

## Sheet: Feuil1
Table SI-3: List of significant results for ROI-to-ROI structural connectivity analysis between Young and Older within the navigation network
Fractional Anisotropy (FA)							Mean Diffusivity (MD)							Radial Diffusivity (RD)
seed_2_target	mean young	mean older	p-value	T-value	df		seed_2_target	mean young	mean older	p-value	T-value	df		seed_2_target	mean young	mean older	p-value	T-value	df
L_CVF_2_L_HC	0.431832263157895	0.3832313	3.59953813644509E-07	6.07979459716089	36		L_CVF_2_R_HC	0.000932052631578947	0.00103435	0.000012715867414248	-4.9347949879348	36		L_CVF_2_R_CVF	0.0006285	0.000714315789473684	0.0000144215248661927	-4.93649600897757	34
L_CVF_2_L_PPA	0.327154736842105	0.274103263157895	6.88743615917531E-07	5.9041527641723	35		L_HC_2_R_HC	0.00100468421052632	0.00132995	7.48577988485266E-08	-6.58588813505546	36		L_CVF_2_R_HC	0.000673473684210526	0.00080345	1.60898860490644E-06	-5.59953795626862	36
L_CVF_2_L_RSC	0.452448789473684	0.38505755	0.000028934661625013	4.66796544480571	36		L_HC_2_R_PPA	0.000943421052631579	0.00117415	2.899680062729E-08	-6.89385161126658	36		L_CVF_2_R_PVF	0.000627894736842105	0.00072605	5.12799757090843E-06	-5.22752893765935	36
L_CVF_2_R_HC	0.466528263157895	0.40085235	7.30143072891209E-07	5.85283584722011	36		L_OPA_2_R_RSC	0.000793736842105263	0.000853947368421053	0.0000068327533153667	-5.15841381381385	35		L_CVF_2_R_RSC	0.000583157894736842	0.00068205	0.000031564373444537	-4.63960077597478	36
L_CVF_2_R_PVF	0.460162105263158	0.38303665	0.00002063207565417	4.777980384438	36		L_PVF_2_R_HC	0.000918473684210527	0.001024	1.95687014192814E-06	-5.5367808747328	36		L_HC_2_R_HC	0.000748	0.001124	2.47840304945512E-08	-6.94504387670466	36
L_CVF_2_R_PPA	0.448217176470588	0.368508055555556	0.000016189983510384	4.94552534677077	32		L_PPA_2_R_HC	0.00105968421052632	0.0012717	1.26664012611855E-09	-7.92981480381563	36		L_HC_2_R_PPA	0.000747	0.00101355	4.31005986456512E-09	-7.52049730304022	36
L_CVF_2_R_RSC	0.512199052631579	0.4421265	3.48658098836552E-07	6.09003586667768	36		L_PPA_2_R_PPA	0.000953578947368421	0.0011117	0.000017619906256261	-4.82918855299175	36		L_OPA_2_R_HC	0.000611736842105263	0.00069555	5.81596259796591E-06	-5.18703903019741	36
L_HC_2_R_HC	0.422405631578947	0.27560775	1.00760806542866E-06	5.74956853275443	36		L_PPA_2_R_RSC	0.000814	0.0008858	0.0000187432114373554	-4.80914435850389	36		L_OPA_2_R_RSC	0.000534947368421053	0.000620210526315789	1.80706408170472E-07	-6.34028082832123	35
L_HC_2_R_PPA	0.352222578947368	0.24435915	0.000010507781119995	4.99641997753175	36		L_RSC_2_R_CVF	0.000818631578947368	0.0008859	4.34487378253579E-06	-5.28079414766399	36		L_PVF_2_L_HC	0.000622315789473684	0.0006892	0.0000156658853276426	-4.86727986204725	36
L_OPA_2_L_HC	0.416476684210526	0.37732495	1.39113223951437E-06	5.64617687160914	36		L_RSC_2_R_HC	0.000880315789473684	0.0009921	1.94312495871429E-07	-6.27803000785515	36		L_PVF_2_L_RSC	0.000562105263157895	0.000651	8.43487911472707E-06	-5.06731339579003	36
L_OPA_2_L_PPA	0.336170421052632	0.29460145	3.45001338630802E-06	5.35486352726028	36		R_CVF_2_L_HC	0.000893684210526316	0.00099055	8.48863486169193E-08	-6.54521548131235	36		L_PVF_2_R_CVF	0.000631722222222222	0.00072565	0.0000226768428682744	-4.76628429543763	35
L_OPA_2_R_HC	0.462631315789474	0.41258875	3.43756003273743E-06	5.35602450462951	36		R_HC_2_L_HC	0.00102073684210526	0.00131165	1.78437512543539E-08	-7.05240150189689	36		L_PVF_2_R_HC	0.000656421052631579	0.0007947	1.41842133483117E-07	-6.37943977831358	36
L_OPA_2_R_RSC	0.511219736842105	0.449302842105263	0.0000016884105923376	5.61282436891357	35		R_HC_2_L_PPA	0.00100263157894737	0.0012129	6.68757561550493E-08	-6.62239306149748	36		L_PVF_2_R_PVF	0.000610526315789474	0.0007209	1.14655233318661E-06	-5.70815851670649	36
L_PVF_2_L_HC	0.435487263157895	0.3886903	8.62147483182696E-07	5.79955056785299	36		R_PVF_2_L_HC	0.000916736842105263	0.00102725	2.3547381600153E-08	-6.96174944220057	36		L_PVF_2_R_RSC	0.000560578947368421	0.000665	7.11889054161308E-06	-5.12197036706561	36
L_PVF_2_L_PPA	0.357785842105263	0.3097316	5.90102464126385E-06	5.18236754709026	36		R_PVF_2_L_RSC	0.000843473684210526	0.0009238	2.91563349275048E-06	-5.40888039245128	36		L_PPA_2_L_RSC	0.000551684210526316	0.00063105	0.0000209254672178805	-4.77339492663927	36
L_PVF_2_L_RSC	0.448008052631579	0.37995965	5.10703776002153E-06	5.22884583121085	36		R_PVF_2_R_HC	0.000831421052631579	0.0008975	0.0000116871995834433	-4.96206085533606	36		L_PPA_2_R_CVF	0.00066	0.000768875	0.0000251318039553583	-4.82039230100807	31
L_PVF_2_R_CVF	0.459707388888889	0.39250535	0.0000219373343186557	4.77716977938435	35		R_PPA_2_L_HC	0.00100557894736842	0.00117205	3.91327550364196E-08	-6.79627606531274	36		L_PPA_2_R_HC	0.000795157894736842	0.00104815	1.93945337567669E-09	-7.78673774472271	36
L_PVF_2_R_HC	0.477328	0.40292675	7.42017381982762E-08	6.58873712207878	36		R_PPA_2_L_PVF	0.000883263157894737	0.000955473684210526	0.0000237248910966992	-4.75144483669763	35		L_PPA_2_R_PVF	0.000614842105263158	0.0007276	0.0000169243239149797	-4.84224543115031	36
L_PVF_2_R_OPA	0.466536736842105	0.418791823529412	4.94364785841306E-06	5.31759326109759	33		R_PPA_2_L_RSC	0.00083178947368421	0.0009124	0.0000039961374931341	-5.30767349720966	36		L_PPA_2_R_PPA	0.000737052631578947	0.0009253	5.61004784294106E-07	-5.93735409681343	36
L_PVF_2_R_PVF	0.464881473684211	0.3807324	0.0000291783494488218	4.66523201489689	36		R_RSC_2_L_HC	0.000873789473684211	0.00097645	2.25882728743798E-07	-6.22957728398433	36		L_PPA_2_R_RSC	0.000548315789473684	0.00065085	1.38282806427803E-07	-6.3876347355295	36
L_PVF_2_R_PPA	0.453646736842105	0.3816331	3.93466571402268E-06	5.31265287592113	36									L_RSC_2_R_CVF	0.000597368421052632	0.00068855	4.2792778709444E-07	-6.02425024837234	36
L_PVF_2_R_RSC	0.526088263157895	0.45335675	2.38255140283528E-07	6.21242215007282	36									L_RSC_2_R_HC	0.000628684210526316	0.0007671	5.47236441716947E-08	-6.68738780556042	36
L_PPA_2_L_OPA	0.360864789473684	0.3264982	0.0000404312151444097	4.55870895916393	36		Axial Diffusivity (AD)							L_RSC_2_R_PVF	0.000594	0.0006805	6.22180055309673E-06	-5.1653342067437	36
L_PPA_2_L_RSC	0.441263526315789	0.37060315	4.92080747060974E-06	5.24078860596643	36		seed_2_target	mean young	mean older	p-value	T-value	df		L_RSC_2_R_PPA	0.000631421052631579	0.0007213	0.0000247215467200634	-4.71920636445782	36
L_PPA_2_R_HC	0.421025210526316	0.3168907	4.96881627398693E-07	5.97629922104329	36		L_PPA_2_R_HC	0.00158847368421053	0.00171865	0.000014836485788039	-4.88489405026626	36		L_RSC_2_R_RSC	0.000487052631578947	0.0005666	0.0000189618394782487	-4.80538186463124	36
L_PPA_2_R_PVF	0.464393210526316	0.39093515	0.0000134932723665493	4.91560395614118	36		R_PPA_2_L_HC	0.00155157894736842	0.00164865	0.0000417039913716	-4.54856369637538	36		R_CVF_2_L_HC	0.000651842105263158	0.00076955	1.55905058862871E-08	-7.09660209327814	36
L_PPA_2_R_PPA	0.380815315789474	0.2989373	1.41758799221403E-06	5.64013790589394	36									R_CVF_2_L_PVF	0.000641944444444445	0.00073795	0.0000234343826552852	-4.75549210400421	35
L_PPA_2_R_RSC	0.513518368421053	0.4423102	9.81259579146965E-08	6.49836555348548	36									R_CVF_2_L_RSC	0.000596263157894737	0.0006968	4.45159526285543E-06	-5.2729969001648	36
L_RSC_2_L_OPA	0.358974368421053	0.3179071	0.0000373840642365897	4.58433881626983	36									R_CVF_2_R_HC	0.000657315789473684	0.0007257	0.0000127463245542803	-4.93402146844997	36
L_RSC_2_R_CVF	0.441246789473684	0.3840087	4.45302248652801E-06	5.2728938913636	36									R_CVF_2_R_RSC	0.000595578947368421	0.0006719	0.0000184949784641786	-4.81346940044717	36
L_RSC_2_R_HC	0.472623894736842	0.4006125	5.74857676016727E-07	5.92952858525432	36									R_HC_2_L_HC	0.000762210526315789	0.0011118	4.9607108421057E-09	-7.47386859456564	36
L_RSC_2_R_OPA	0.441411894736842	0.396374	1.94348452409177E-06	5.56713252663338	35									R_HC_2_L_PPA	0.000793210526315789	0.00104935	2.78682055210311E-09	-7.6655760988098	36
L_RSC_2_R_PVF	0.446242736842105	0.38468125	4.62367673625952E-06	5.26080821484872	36									R_OPA_2_L_HC	0.000618631578947368	0.000700611111111111	2.34093720208328E-06	-5.53589251116635	34
L_RSC_2_R_PPA	0.410564157894737	0.35099195	6.40596213496991E-06	5.15594572971187	36									R_OPA_2_L_RSC	0.000558736842105263	0.0006391	0.000004335237877795	-5.28150752848269	36
R_CVF_2_L_HC	0.453093	0.39679125	9.26768991549309E-08	6.51682821222795	36									R_PVF_2_L_HC	0.000661736842105263	0.00080105	8.32929414329442E-09	-7.30259850280123	36
R_CVF_2_L_RSC	0.483540157894737	0.4253456	2.58505444694634E-06	5.44749184204962	36									R_PVF_2_L_PVF	0.000632894736842105	0.000741105263157895	4.01447705633551E-06	-5.33145376839601	35
R_HC_2_L_HC	0.419564736842105	0.2701222	9.71655445880515E-07	5.76121598401396	36									R_PVF_2_L_PPA	0.000657736842105263	0.00077821052631579	7.17287530482835E-08	-6.64328894626388	35
R_HC_2_L_PPA	0.353024947368421	0.2391706	3.11161578148145E-06	5.38800252842999	36									R_PVF_2_L_RSC	0.000576052631578948	0.00068485	7.092108755824E-08	-6.60337498303692	36
R_OPA_2_L_HC	0.471629842105263	0.417746055555555	1.61856578140274E-08	7.19156432552934	34									R_PVF_2_R_HC	0.000632947368421053	0.00071745	2.04396301872745E-06	-5.52281801172736	36
R_OPA_2_L_RSC	0.505306684210526	0.44576945	3.91991707204831E-07	6.05241206446445	36									R_PVF_2_R_PPA	0.000645	0.00071075	0.0000240936978019857	-4.72757443401163	36
R_OPA_2_R_HC	0.416777	0.38176065	0.0000298828852685062	4.65745438535648	36									R_PVF_2_R_RSC	0.000570947368421053	0.00065945	0.0000115081241753856	-4.96704981090572	36
R_PVF_2_L_HC	0.464516421052632	0.39439695	5.4818921291222E-08	6.68682363695491	36									R_PPA_2_L_HC	0.000732578947368421	0.0009336	3.07170118230005E-08	-6.87507489007566	36
R_PVF_2_L_OPA	0.469502052631579	0.411772842105263	0.000025846506091276	4.72329528915042	35									R_PPA_2_L_PVF	0.000631789473684211	0.000745105263157895	2.17448443362578E-07	-6.27979155373763	35
R_PVF_2_L_PVF	0.466908631578947	0.384939894736842	0.000015222380690294	4.8969402245351	35									R_PPA_2_L_PPA	0.000792105263157895	0.00097255	7.81383801995439E-06	-5.0919637417935	36
R_PVF_2_L_PPA	0.450495368421053	0.370024684210526	4.14659633407588E-07	6.06926752636812	35									R_PPA_2_L_RSC	0.00056878947368421	0.0006793	5.22828630389327E-08	-6.70218806802877	36
R_PVF_2_L_RSC	0.508249210526316	0.44011205	2.58727348878551E-07	6.18591067137546	36									R_PPA_2_R_RSC	0.000570368421052632	0.00064315	1.53976821348767E-06	-5.61363504723238	36
R_PVF_2_R_PPA	0.330301315789474	0.2789926	0.0000401505987307482	4.560988118601	36									R_RSC_2_L_HC	0.000622526315789474	0.0007547	1.42257042812233E-08	-7.12662969595944	36
R_PVF_2_R_RSC	0.448077210526316	0.3805985	4.39928218354257E-06	5.276795435525	36									R_RSC_2_L_OPA	0.000550421052631579	0.000612736842105263	0.0000117974116750075	-4.98028023091977	35
R_PPA_2_L_HC	0.455684315789474	0.3664061	2.23726354997567E-07	6.23266354680673	36									R_RSC_2_L_PVF	0.000599842105263158	0.00069925	8.11821722512818E-06	-5.07964815100503	36
R_PPA_2_L_PVF	0.466171157894737	0.387341052631579	1.13877366314519E-07	6.49147445170372	35									R_RSC_2_L_PPA	0.000617631578947368	0.00074715	1.02382131450529E-06	-5.74445139278246	36
R_PPA_2_L_PPA	0.376610578947368	0.2878088	2.93665956663247E-07	6.14518888411981	36									R_RSC_2_L_RSC	0.000479315789473684	0.00057145	0.0000119892586877279	-4.9538150794432	36
R_PPA_2_L_RSC	0.504223736842105	0.43306505	1.86767406318289E-07	6.29078148458389	36
R_PPA_2_R_RSC	0.405897368421053	0.34272935	3.12505397248586E-06	5.38661939245152	36
R_RSC_2_L_CVF	0.456520947368421	0.390526473684211	6.17327739749207E-06	5.19146473324637	35
R_RSC_2_L_HC	0.477412736842105	0.402887	1.10866793523456E-09	7.97470567126756	36
R_RSC_2_L_OPA	0.439087421052632	0.388279842105263	3.61314902908028E-06	5.36569084583869	35
R_RSC_2_L_PVF	0.464154631578947	0.3974091	6.69849941004053E-06	5.14157064618864	36
R_RSC_2_L_PPA	0.448038315789474	0.3622466	3.66359165226982E-09	7.57448236201731	36
